# Supplementary material for: Mutant p53 gain of function mediates cancer immune escape that is counteracted by APR-246
Source: Br J Cancer. 2022 Sep 22;127(11):2060–71. doi: 10.1038/s41416-022-01971-8 (PMC9681866; doi:10.1038/s41416-022-01971-8)
Supplement: Supplementary file 3 — Antibodies panels and immune cells identification markers for immunoprofiling of tumour infiltrating immune cells [file 41416_2022_1971_MOESM3_ESM.xlsx]

## Sheet: FACs immunoprofiling
Table S1: Antibodies panels and immune cells identification markers for immunoprofiling of tumor infiltrating immune cells in MCO4 tumor mouse model.
Panel #1	Panel #2	Immune populations checked	Identification markers
Live/Dead-Aqua	Live/Dead-Aqua	CD8+ T cells	CD3+CD8+
CD3-PE	CD3-AF700	early activated CD8+ T cells	CD3+CD8+CD69+
CD4-PB	CD4-PB	IFNγ secreted CD8+ T cells	CD3+CD8+IFNγ+
CD8-FITC	CD8-FITC	exhausted CD8+ T cells subtype #1	CD3+CD8+PD-1+
CD11b-AF700	CTLA4-APC	exhausted CD8+ T cells subtype #2	CD3+CD8+CTLA-4+
Nkp46-A647	FoxP3-PE
NKG2D-PE-Cy7	IFNγ-PercP-Cy5.5	CD4+ T cells	CD3+CD4+
CD69-PE-Cy5		Treg cells	CD3+CD4+Foxp3+
KLRG1-Biotin Qd605-SA
PD1-PercP-Fluor710		NK cells	CD3-NKp46+
		early activated NK cells	CD3-NKp46+CD69+
		mature activated NK cells	CD3-NKp46+NKG2D+
		exhausted NK cells	CD3-NKp46+KLRG1+
