# Supplementary material for: Mutant p53 gain of function mediates cancer immune escape that is counteracted by APR-246
Source: Br J Cancer. 2022 Sep 22;127(11):2060–71. doi: 10.1038/s41416-022-01971-8 (PMC9681866; doi:10.1038/s41416-022-01971-8)
Supplement: Supplementary file 4 — qPCR primers and shRNA sequence targeting human p53 [file 41416_2022_1971_MOESM4_ESM.xlsx]

## Sheet: pPCR primers and gRNA sequence
Table S2: qPCR primers and shRNA sequence targeting human p53
Gene	Forward Primer	Reverse Primer
qPCR primers (human)
GAPDH	AGCCAAATTCGTTGTCATAC	GGTCTCCTCTGACTTCAACA
ACTIN	GCTCGTCGTCGACAACGGCTCCGGCA	CAAACATGATCTGGGTCATCTTCTC
RPLP13A	GCCCTACGACAAGAAAAAGCG	TACTTCCAGCCAACCTCGTGA
p21 (CDKN1A)	CTGTCACTGTCTTGTACCC	AGTGGTAGAAATCTGTCATGC
PUMA(BBC3)	GACCTCAACGCACAGTACGAG	AGGAGTCCCATGATGAGATTGT
PD-L1	TATGGTGGTGCCGACTACAA	TGGCTCCCAGAATTACCAAG
HVEM	TTCTCTCAGGGAGCCTCGTCAT	CTCACCTTCTGCCTCCTGTCTT
PVR	AGCAGGAGCGTGGATAT CTG	AGCAGGAGCGTGGATAT CTG
PVRL2	AGCAGGAGCGTGGATAT CTG	AGCAGGAGCGTGGATAT CTG
IFNA	AATGACAGAATTCATGAAAGCGT	GGAGGTTGTCAGAGCAGA
IFNB	GCCATCAGTCACTTAAACAGC	GAAACTGAAGATCTCCTAGCCT
IFNL1	GGTGACTTTGGTGCTAG GCT	TGAGTGACTCTTCCAAG GCG
IFNL2/3	ACGCGAGACCTGAATTGTGT	AGCGACTGGGTGGCAATAAA
STAT2	CCAGCTTTACTCGCACAGC	AGCCTTGGAATCATCACTCCC
IRF1	ATGCCCATCACTCGGATGC	CCCTGCTTTGTATCGGCCTG
IRF2	CATGCGGCTAGACATGGGTG	GCTTTCCTGTATGGATTGCCC
ISG15	CCTTCAGCTCTGACACC	CGAACTCATCTTTGCCA GTACA
ISG56	GAAGCAGGCAATCACAGAAA	TGAAACCGACCATAGTGGAA
HERV-E	GGTGTCACTACTCAATACAC	GCAGCCTAGGTCTCTGG
HERV-F	CCTCCAGTCACAACAACTC	TATTGAAGAAGGCGGCTGG
HERV-K	ATTGGCAACACCGTATTCTGCT	CAGTCAAAATATGGACGGATGGT
ERV3-ENV	CCATGGGAAGCAAGGGAACT	CTTTCCCCAGCGAGCAATAC
ERVL	ATATCCTGCCTGGATGGGGT	GAGCTTCTTAGTCCTCCTGTGT
ERVWE1-30LTR-U5	GTCCATGTTTCTTACGGCTTG	GTGTTACTTGGGGGTCCTTG
ERVWE1-ENV	CCCCATCGTATAGGAGTCTT	CCCCATCAGACATACCAGTT
LINE1	GCCAAGATGGCCGAATAGG	TGGCACTCCCTAGTGAGATGAA
LTR26E	CCAGTTTGAAGACCCCCACA	GGGTGAAGTCATGGGACAGG
PMAIP1	CATGAGGGGACTCCTTCAAA	TTCCATCTTCCGTTTCCAAG
TIGAR	ATCCTGAAAGAAGCGGATCA	ACTGGCTGCTAATCCTGGAA
SESN1	ATTCGGCTGTGGAATCAGTC	TCCACACTGTGATTGCCATT
qPCR primers (mouse)
m-GAPDH	TGACCTCAACTACATGGTCTACA	CTTCCCATTCTCGGCCTTG
m-ACTIN	GGCTGTATTCCCCTCCATCG	CCAGTTGGTAACAATGCCATGT
m-RPLP0	AGATTCGGGATATGCTGTTGG	TCGGGTCCTAGACCAGTGTTC
m-p21 (CDKN1A)	CCTGGTGATGTCCGACCTG	CCATGAGCGCATCGCAATC
m-PUMA (BBC3)	AGCAGCACTTAGAGTCGC	CCTGGGTAAGGGGAGGAG
m-HVEM	GGAGCTGGGATAGCTGGATTC	TCTCCTGTTGTTCCTGGAAAGG
m-PVR	GAGGCAGTAGAAGCACCAATGC	GGTGACCATTGGCAGAGATGCA
m-PVRL2	GCCATACTGACCTGTGATGTACG	TCCACAGAGTGGACAAGCAGCT
m-CD276	AGCATCCAGGACTTTGACAGCG	CGTGATGGTCACCATGTTCCCT
m-PD-L1	GACCAGCTTTTGAAGGGAAAT	CTGGTTGATTTTCCGGTATGG
m-IFNA1	CGGTGCTGAGCTACTGGC	TTTGTACCAGGAGTGTCAAGG
m-IFNB	GGTGGAATGAGACTATTGTTG	AGGACATCTCCCACGTC
m-ISG15	GGTGTCCGTGACTAACTCCAT	TGGAAAGGGTAAGACCGTCCT
m-ISG56	ATGCAGTCGTAGCCTATCGC	CCTGCAAGGCCCTGTTTAGA
MusD	GATTGGTGGAAGTTTAGCTAGCAT	TAGCATTCTCATAAGCCAATTGCAT
IAP	CTTGCCCTTAAAGGTCTAAAAGCA	GCGGTATAAGGTACAATTAAAAGATATGG
m-LINE1	TTTGGGACACAATGAAAGCA	CTGCCGTCTACTCCTCTTGG
m-IL-28B (IFNL3)	AGCTGCAGGTCCAAGAGCG	GGTGGTCAGGGCTGAGTCATT
m-CCL2	GCATCCACGTGTTGGCTCA	CTCCAGCCTACTCATTGGGATCA
m-IL12B	TTGAACTGGCGTTGGAAGCACG	CCACCTGTGAGTTCTTCAAAGGC
m-IL12A	ACGAGAGTTGCCTGGCTACTAG	CCTCATAGATGCTACCAAGGCAC
m-IL15	CATCCATCTCGTGCTACTTGTGTT	CATCTATCCAGTTGGCCTCTGTTT
m-TNFα	GGTGCCTATGTCTCAGCCTCTT	GCCATAGAACTGATGAGAGGGAG
shRNA (human)	Sequence
TP53	5′-GACTCCAGTGGTAATCTAC-3′
